# Supplementary material for: Changes in Lifestyle and Dietary Habits during COVID-19 Lockdown in Italy: Results of an Online Survey
Source: Nutrients. 2021 Jun 3;13(6):1923. doi: 10.3390/nu13061923 (PMC8230113; doi:10.3390/nu13061923)
Supplement: Supplementary file 1 [file nutrients-13-01923-s001.zip]

Archive with 1 entries (1 files):
- nutrients-1217609-supplementary.pdf
